# Supplementary material for: Effects of Salt Stress at the Booting Stage of Grain Development on Physiological Responses, Starch Properties, and Starch-Related Gene Expression in Rice (Oryza sativa L.)
Source: Plants (Basel). 2025 Mar 12;14(6):885. doi: 10.3390/plants14060885 (PMC11944574; doi:10.3390/plants14060885)
Supplement: Supplementary file 1 [file plants-14-00885-s001.zip]

Archive with 3 entries (3 files):
- Supplementary Figure S1.tif
- Supplementary Table S1 multifactorial analysis.xlsx
- Supplementary Table S2.docx
