# Supplementary material for: Effects of Salt Stress at the Booting Stage of Grain Development on Physiological Responses, Starch Properties, and Starch-Related Gene Expression in Rice (Oryza sativa L.)
Source: Plants (Basel). 2025 Mar 12;14(6):885. doi: 10.3390/plants14060885 (PMC11944574; doi:10.3390/plants14060885)
Supplement: Supplementary file 1 [file plants-14-00885-s001.zip › Supplementary Table S1 multifactorial analysis.xlsx]

## Sheet: 1_SPAD NDVI CRI1
Table 2 Summary of multifactorail analysis of variance fro analyzed physiological response parameters.
	d.f.	F	P	Effect size
Physiological responses
SPAD
Cultivar	4	17.1181	<0.001	0.909447
Condition	1	127.36	<0.001	0.998794
Time	3	22.3475	<0.001	0.966753
Cutivar x Condition	4	5.52733	<0.001	0.863551
Cutivar x Time	12	1.33195	<0.001	0.601519
Condition x Time	3	18.9995	<0.001	0.970558
Cutivar x Condition x Time	12	1.24069	<0.001	0.685643
NDVI
Cultivar	4	96.8413	<0.001	0.969952
Condition	1	2148.76	<0.001	0.998606
Time	3	101.88	<0.001	0.971396
Cutivar x Condition	4	49.4154	<0.001	0.942765
Cutivar x Time	12	14.1547	<0.001	0.825121
Condition x Time	3	140.906	<0.001	0.979153
Cutivar x Condition x Time	12	18.5368	<0.001	0.860703
CRI1
Cultivar	4	114.025	<0.001	0.974364
Condition	1	10057	<0.001	0.999702
Time	3	744.449	<0.001	0.995986
Cutivar x Condition	4	78.4089	<0.001	0.963149
Cutivar x Time	12	13.4194	<0.001	0.817289
Condition x Time	3	328.527	<0.001	0.990951
Cutivar x Condition x Time	12	9.14765	<0.001	0.753039
Values P < 0.05 are given in bold
d.f. degrees of freedom
Effect size is given in partial eta-squared

## Sheet: 2_Photosynthesis 
Table 3 Summary of multifactorail analysis of variance fro analyzed photosynthesis parameters.
	d.f.	F	P	Effect size
Photosynthesis
Pn
Cultivar	4	16.74	<0.001	0.848024
Condition	2	211.052	<0.001	0.985985
Cutivar x Condition	8	78.5408	<0.001	0.963209
gs
Cultivar	4	16.8212	<0.001	0.848647
Condition	2	4.96822	0.0533679	0.623504
Cutivar x Condition	8	31.1714	<0.001	0.912207
Ci
Cultivar	4	10.3451	0.00299793	0.837993
Condition	2	1.13785	0.406252	0.362621
Cutivar x Condition	8	2.74319	0.0408506	0.578343
E
Cultivar	4	11.8313	<0.001	0.797725
Condition	2	55.6099	<0.001	0.948814
Cutivar x Condition	8	25.4354	<0.001	0.894498
jPo
Cultivar	4	13.3273	0.00129821	0.869514
Condition	2	4.86355	0.0849107	0.708606
Cutivar x Condition	8	6.20122	0.000994555	0.756134
jEo
Cultivar	4	99.129	<0.001	0.980223
Condition	2	175.919	<0.001	0.988759
Cutivar x Condition	8	51.6882	<0.001	0.962748
jRo
Cultivar	4	29.9496	<0.001	0.937401
Condition	2	19.9205	0.00832455	0.908761
Cutivar x Condition	8	7.59483	<0.001	0.791555
yEo
Cultivar	4	247.864	<0.001	0.991996
Condition	2	116.659	<0.001	0.983145
Cutivar x Condition	8	60.442	<0.001	0.96797
dRo
Cultivar	4	134.068	<0.001	0.985301
Condition	2	1021.64	<0.001	0.998046
Cutivar x Condition	8	78.9498	<0.001	0.975293
ABS/RC
Cultivar	4	355.753	<0.001	0.99441
Condition	2	13628	<0.001	0.999853
Cutivar x Condition	8	112.645	<0.001	0.982555
TRo/RC
Cultivar	4	172.326	<0.001	0.988527
Condition	2	1203.21	<0.001	0.998341
Cutivar x Condition	8	171.445	<0.001	0.988469
ETo/RC
Cultivar	4	345.584	<0.001	0.994246
Condition	2	708.347	<0.001	0.997184
Cutivar x Condition	8	133.771	<0.001	0.985269
REo/RC
Cultivar	4	473.378	<0.001	0.995793
Condition	2	3584.45	<0.001	0.999442
Cutivar x Condition	8	1295.91	<0.001	0.998459
DIo/RC
Cultivar	4	160.218	<0.001	0.987671
Condition	2	1794.8	<0.001	0.998887
Cutivar x Condition	8	118.219	<0.001	0.983364
PIABS
Cultivar	4	1041.02	<0.001	0.998082
Condition	2	2851.37	<0.001	0.999299
Cutivar x Condition	8	591.702	<0.001	0.996631
PItotal
Cultivar	4	891.868	<0.001	0.997763
Condition	2	1527.76	<0.001	0.998693
Cutivar x Condition	8	595.585	<0.001	0.996653
Values P < 0.05 are given in bold
d.f. degrees of freedom
Effect size is given in partial eta-squared

## Sheet: 3_Yield component
Table Summary of multifactorail analysis of variance fro analyzed yield component parameters.
	d.f.	F	P	Effect size
Yield components
Tiller number per plant
Cultivar	4	5.97502	0.00696629	0.665739
Condition	1	0.0412443	0.852061	0.0135617
Cutivar x Condition	4	1.86854	0.180807	0.383799
Panicle number per plant
Cultivar	4	35.8362	<0.001	0.922752
Condition	1	2.28455	0.227848	0.432308
Cutivar x Condition	4	1.89764	0.175617	0.38746
Panicle length (cm)
Cultivar	4	6.58961	0.00480224	0.687161
Condition	1	0.19047	0.692027	0.0596996
Cutivar x Condition	4	2.04097	0.152351	0.404876
Filled grains per panicle
Cultivar	4	3797.92	<0.001	0.999211
Condition	1	53415.8	<0.001	0.999944
Cutivar x Condition	4	207.218	<0.001	0.985729
Unfilled grains per panicle
Cultivar	4	66.2506	<0.001	0.956679
Condition	1	97.1918	0.00221906	0.970057
Cutivar x Condition	4	0.788584	0.554413	0.208147
Total seeds per plant
Cultivar	4	5.05802	0.012692	0.6277
Condition	1	397.911	<0.001	0.992517
Cutivar x Condition	4	14.1484	<0.001	0.825057
Seed weight per plant
Cultivar	4	3.56511	0.0387709	0.543039
Condition	1	7245.81	<0.001	0.999586
Cutivar x Condition	4	20.5546	<0.001	0.872636
1000–seed weight
Cultivar	4	2.79347	0.0750561	0.482175
Condition	1	44.6081	0.00684489	0.936985
Cutivar x Condition	4	0.515026	0.726294	0.146521
Values P < 0.05 are given in bold
d.f. degrees of freedom
Effect size is given in partial eta-squared

## Sheet: 4_Starch properties
Table 1 Summary of multifactorail analysis of variance fro analyzed starch property parameters.
	d.f.	F	P	Effect size
Starch properties
AAC
Cultivar	4	17653.7	<0.001	0.996
Condition	1	27737.8	<0.001	0.999
Cutivar x Condition	4	207.141	<0.001	0.826
RAG
Cultivar	4	18.0585	<0.001	0.944
Condition	1	8.35396	0.006	0.943
Cutivar x Condition	4	4.22712	<0.001	0.87
SAG
Cultivar	4	11.8507	<0.001	0.798
Condition	1	9.11302	0.057	0.752
Cutivar x Condition	4	3.57395	0.038	0.544
RS
Cultivar	4	2.11391	<0.001	0.799
Condition	1	0.82369	0.042	0.796
Cutivar x Condition	4	0.058915	0.835	0.106
Values P < 0.05 are given in bold
d.f. degrees of freedom
Effect size is given in partial eta-squared

## Sheet: 5_Gene expression
Table Summary of multifactorail analysis of variance fro analyzed gene expression parameters.
	d.f.	F	P	Effect size
Gene expression
GBSSI
Cultivar	4	410.616	<0.001	0.992747
Condition	1	252.402	<0.001	0.988254
Stage	4	700.68	<0.001	0.995737
Cutivar x Condition	4	26.4741	<0.001	0.898216
Cutivar x Stage	16	26.1864	<0.001	0.897212
Condition x Stage	4	21.0392	<0.001	0.875204
Cutivar x Condition x Stage	16	10.5734	<0.001	0.778979
Values P < 0.05 are given in bold
d.f. degrees of freedom
Effect size is given in partial eta-squared
